# Supplementary material for: Combining Nanopore and Illumina Sequencing Permits Detailed Analysis of Insertion Mutations and Structural Variations Produced by PEG-Mediated Transformation in Ostreococcus tauri
Source: Cells. 2021 Mar 17;10(3):664. doi: 10.3390/cells10030664 (PMC8002553; doi:10.3390/cells10030664)
Supplement: Supplementary file 1 [file cells-10-00664-s001.zip]

Archive with 13 entries (12 files):
- Sup v1/
- Sup v1/Figure_S1.pdf
- Sup v1/Figure_S2.pdf
- Sup v1/Figure_S3.pdf
- Sup v1/Figure_S4.pdf
- Sup v1/Figure_S5.pdf
- Sup v1/Figure_S6.pdf
- Sup v1/Figure_S7.pdf
- Sup v1/Table_S1.xlsx
- Sup v1/Table_S2.pdf
- Sup v1/Table_S3.xlsx
- Sup v1/Table_S4.xlsx
- Sup v1/Table_S5.xlsx
